# Supplementary material for: Ecdysteroid UDP-Glucosyltransferase Expression in Beauveria bassiana Increases Its Pathogenicity against Early Instar Silkworm Larvae
Source: J Fungi (Basel). 2023 Oct 4;9(10):987. doi: 10.3390/jof9100987 (PMC10607489; doi:10.3390/jof9100987)
Supplement: Supplementary file 1 [file jof-09-00987-s001.zip]

Archive with 1 entries (1 files):
- jof-2568727-supplementary.xlsx
