# Supplementary material for: Ecdysteroid UDP-Glucosyltransferase Expression in Beauveria bassiana Increases Its Pathogenicity against Early Instar Silkworm Larvae
Source: J Fungi (Basel). 2023 Oct 4;9(10):987. doi: 10.3390/jof9100987 (PMC10607489; doi:10.3390/jof9100987)
Supplement: Supplementary file 1 [file jof-09-00987-s001.zip › jof-2568727-supplementary.xlsx]

## Sheet: Sheet1
Table S1. Primers used in the study
Gene name	Purpose	5’-3’	sequence
egt	RT-PCR	F	GGGTTGACAAGGTCGTTGCGTCAGT
		R	GCTTGAGGAGGGCGTTGGACAT
Sp-His-EGT-GFP	Transgenic Vector construction	F	GTCGACCTCGACTCTAGAGGATCCC
		R	AGATTCGTCAAGCTGTTTGATGATTTCAGTAA
18S rRNA	RT-PCR	F	CCTCTGGGCTCCTTGGTGATTC
		R	CAGACCTTGCCCTCCAATTGTTCCT
